# Supplementary material for: Metabolic costs of submerged activity in three species of Arctic seals
Source: Conserv Physiol. 2026 Apr 4;14(1):coag017. doi: 10.1093/conphys/coag017 (PMC13056718; doi:10.1093/conphys/coag017)
Supplement: Web_Material_coag017 [file web_material_coag017.zip]

Archive with 3 entries (3 files):
- Supplementary Data.xlsx
- Supplementary Video.mp4
- Supplementary_Figures_second_revision.pdf
