# Supplementary material for: Metabolic costs of submerged activity in three species of Arctic seals
Source: Conserv Physiol. 2026 Apr 4;14(1):coag017. doi: 10.1093/conphys/coag017 (PMC13056718; doi:10.1093/conphys/coag017)
Supplement: Web_Material_coag017 [file web_material_coag017.zip › Supplementary Data.xlsx]

## Sheet: Session Data
	Table S1. Metabolic measurements and associated metadata for each trial. Table includes information for the adult study subjects (species, individual, study site, age, sex, body mass, molt status), activity (type, duration, time to recovery), metabolic measurements (absolute, mass specific), and trial parameters (duration of metabolic measurement, air flow rate, water temperature). For swim trial…
	DATE	SPECIES	INDIVIDUAL	INDIVIDUAL	SITE	AGE	SEX	MASS	MOLT STATUS	ACTIVITY	DIVE CONDITION	ACTIVITY DURATION	SWIM DISTANCE	SWIM SPEED	TIME TO RECOVERY	INCLUDED IN ANALYSIS?	ABSOLUTE METABOLIC RATE	MASS-SPECIFIC METABOLIC RATE	COST OF TRANSPORT	COST OF TRANSPORT	DOME DURATION	FLOW RATE	WATER TEMPERATURE
			NOAA ID	name		months	M/F	kg	Y/N			minute	m	m s-1	min	Y/N	L O2 min-1	ml O2 min-1 kg-1	ml O2 kg-1 m-1	J kg-1 m-1	min	L min-1	℃
	2021-06-18	bearded seal	NOA0010270	Noatak	LML	74	M	180.3	N	rest	-	-	-	-	-	Y	0.582443	3.23041	-	-	14.13	200	12.8
	2021-08-12	bearded seal	NOA0010270	Noatak	LML	76	M	182.5	N	dive	3 min	3.18	-	-	3.06667	Y	0.567045	3.1071	-	-	8.18	300	14.7
	2021-08-13	bearded seal	NOA0010270	Noatak	LML	76	M	182.5	N	dive	3 min	3.18	-	-	6.53	Y	0.710832	3.89497	-	-	9.82	300	14
	2021-08-16	bearded seal	NOA0010270	Noatak	LML	76	M	182.5	N	dive	3 min	3.2	-	-	5.5	Y	0.568788	3.11664	-	-	9.58	300	13.7
	2021-08-17	bearded seal	NOA0010270	Noatak	LML	76	M	182.5	N	dive	3 min	3.17	-	-	3.18333	Y	0.669082	3.6662	-	-	9.57	300	14.1
	2021-08-19	bearded seal	NOA0010270	Noatak	LML	76	M	182.5	N	dive	3 min	3.18	-	-	4.46	Y	0.651803	3.57152	-	-	9.18	300	14.3
	2021-08-20	bearded seal	NOA0010270	Noatak	LML	76	M	182.5	N	rest	-	-	-	-	-	Y	0.541742	2.968	-	-	12.68	200	14.5
	2021-08-23	bearded seal	NOA0010270	Noatak	LML	76	M	182.7	N	dive	5 min	5.15	-	-	2.78333	Y	0.716609	3.92232	-	-	8.55	400	14.1
	2021-08-24	bearded seal	NOA0010270	Noatak	LML	76	M	182.7	N	dive	5 min	5.15	-	-	2.26667	Y	0.597284	3.2692	-	-	8.52	400	14
	2021-08-25	bearded seal	NOA0010270	Noatak	LML	76	M	182.7	N	dive	5 min	5.15	-	-	2.96667	Y	0.547709	2.99786	-	-	8.67	400	14
	2021-08-26	bearded seal	NOA0010270	Noatak	LML	76	M	182.7	N	dive	5 min	5.07	-	-	4.8	Y	0.447056	2.44694	-	-	8.65	400	13.5
	2021-08-27	bearded seal	NOA0010270	Noatak	LML	76	M	182.7	N	dive	5 min	5.15	-	-	3.31667	Y	0.622615	3.40785	-	-	8.62	400	13.8
	2021-08-31	bearded seal	NOA0010270	Noatak	LML	76	M	180.6	N	rest	-	-	-	-	-	Y	0.556951	3.083	-	-	12.08	200	14.4
	2021-09-01	bearded seal	NOA0010270	Noatak	LML	77	M	180.6	N	dive	7 min	7.1	-	-	2.15	Y	0.451485	2.49992	-	-	10.07	430	15.1
	2021-09-02	bearded seal	NOA0010270	Noatak	LML	77	M	180.6	N	dive	7 min	7.15	-	-	2.73333	Y	0.490506	2.71598	-	-	8.97	430	14.7
	2021-09-03	bearded seal	NOA0010270	Noatak	LML	77	M	180.6	N	dive	7 min	7.25	-	-	3.56667	Y	0.56	3.10078	-	-	9.75	430	15.3
	2021-09-06	bearded seal	NOA0010270	Noatak	LML	77	M	180.3	N	dive	7 min	7.13	-	-	2.35	Y	0.495165	2.74634	-	-	8.3	430	14.9
	2021-09-08	bearded seal	NOA0010270	Noatak	LML	77	M	180.3	N	dive	7 min	7.07	-	-	3.53333	Y	0.532821	2.95519	-	-	16.65	430	14.5
	2021-09-09	bearded seal	NOA0010270	Noatak	LML	77	M	180.3	N	rest	-	-	-	-	4.45	Y	0.527796	2.92732	-	-	15.3	200	15.3
	2021-10-11	bearded seal	NOA0010270	Noatak	LML	78	M	177.6	N	rest	-	-	-	-	-	Y	0.493152	2.77676	-	-	12.72	200	11.9
	2021-11-12	bearded seal	NOA0010270	Noatak	LML	79	M	173.1	N	rest	-	-	-	-	-	Y	0.497598	2.87463	-	-	12.57	200	11.9
	2021-12-08	bearded seal	NOA0010270	Noatak	LML	80	M	174.4	Y: 0%	rest	-	-	-	-	-	Y	0.574895	3.29642	-	-	12.7	200	11.3
	2022-01-19	bearded seal	NOA0010270	Noatak	LML	81	M	171.7	Y: 0%	dive	3 min recheck	3.13	-	-	4.2	N	0.491795	2.86427	-	-	9.58	300	11.2
	2022-01-24	bearded seal	NOA0010270	Noatak	LML	81	M	172.7	Y: 0%	rest	-	-	-	-	-	Y	0.616275	3.56847	-	-	14.78	200	10.8
	2022-01-25	bearded seal	NOA0010270	Noatak	LML	81	M	172.7	Y: 0%	dive	3 min recheck	3.15	-	-	3.95	N	0.450054	2.60599	-	-	9.17	300	11
	2022-01-26	bearded seal	NOA0010270	Noatak	LML	81	M	172.7	Y: 0%	dive	3 min recheck	3.08	-	-	3.95	N	0.609112	3.52699	-	-	9.53	300	11.1
	2022-01-27	bearded seal	NOA0010270	Noatak	LML	81	M	172.7	Y: 0%	dive	3 min recheck	3.13	-	-	3.5	N	0.604159	3.49832	-	-	9.58	300	11.1
	2022-02-04	bearded seal	NOA0010270	Noatak	LML	82	M	173.4	Y: 0%	dive	3 min recheck	3.18	-	-	5.95	N	0.443966	2.56036	-	-	8.22	300	10.1
	2022-02-07	bearded seal	NOA0010270	Noatak	LML	82	M	173.4	Y: 0%	rest	-	-	-	-	-	Y	0.575317	3.31786	-	-	15.82	200	11.2
	2022-03-11	bearded seal	NOA0010270	Noatak	LML	83	M	177.5	Y: 0%	rest	-	-	-	-	-	Y	0.663029	3.73538	-	-	16.75	200	9.8
	2022-04-05	bearded seal	NOA0010270	Noatak	LML	84	M	181	Y: 65%	rest	-	-	-	-	-	Y	0.650776	3.59545	-	-	14.27	200	11
	2022-04-06	bearded seal	NOA0010270	Noatak	LML	84	M	181	Y: 80%	swim	-	2.23	110.6	0.82	4.05	Y	1.08745	6.00803	0.122114	2.4545	7.33	350	10.2
	2022-04-07	bearded seal	NOA0010270	Noatak	LML	84	M	181	Y: 80%	swim	-	2.12	101	0.8	3.85	Y	1.02281	5.6509	0.117727	2.36632	7.75	350	10.7
	2022-04-12	bearded seal	NOA0010270	Noatak	LML	84	M	182	Y: 97%	swim	-	2.85	121.7	0.7	4.2	Y	0.790667	4.34432	0.103436	2.07907	9.42	350	8.6
	2022-04-13	bearded seal	NOA0010270	Noatak	LML	84	M	182	Y: 98%	swim	-	2.53	121.6	0.77	3.96667	Y	1.02063	5.60787	0.121382	2.43979	8.57	350	8.3
	2022-04-15	bearded seal	NOA0010270	Noatak	LML	84	M	182	Y: 99%	swim	-	2.83	119	0.7	2.98333	Y	0.741139	4.07219	0.096957	1.94883	10.01	350	9.2
	2022-04-26	bearded seal	NOA0010270	Noatak	LML	84	M	180	N	rest	-	-	-	-	-	Y	0.56085	3.11583	-	-	13.12	200	10.6
	2021-10-13	ringed seal	NOA0010311	Pimniq	ASLC	89	M	39.9	N	rest	-	-	-	-	-	Y	0.176727	4.42925	-	-	9.85	150	9.44
	2021-10-28	ringed seal	NOA0010311	Pimniq	ASLC	89	M	40.7	N	dive	3 min	3.05	-	-	4.28	Y	0.133949	3.29113	-	-	7.83	150	9.2
	2021-11-02	ringed seal	NOA0010311	Pimniq	ASLC	90	M	41	N	dive	3 min	3.07	-	-	4.18	Y	0.154299	3.76339	-	-	7.68	150	9.19
	2021-11-04	ringed seal	NOA0010311	Pimniq	ASLC	90	M	42.1	N	dive	3 min	3.13	-	-	4.26	Y	0.161494	3.83597	-	-	7.87	150	9.23
	2021-11-08	ringed seal	NOA0010311	Pimniq	ASLC	90	M	41.5	N	dive	3 min	3.03	-	-	5.41	Y	0.171801	4.13979	-	-	8.13	150	8.7
	2021-11-11	ringed seal	NOA0010311	Pimniq	ASLC	90	M	41.2	N	dive	3 min	3.13	-	-	5.03	Y	0.135464	3.28796	-	-	7.62	150	8.54
	2021-11-19	ringed seal	NOA0010311	Pimniq	ASLC	90	M	41.5	N	rest	-	-	-	-	-	Y	0.198457	4.7821	-	-	9.77	150	7.82
	2021-11-22	ringed seal	NOA0010311	Pimniq	ASLC	90	M	41.8	N	dive	5 min	5.03	-	-	3.98	Y	0.145797	3.48797	-	-	7.47	200	7.58
	2021-11-24	ringed seal	NOA0010311	Pimniq	ASLC	90	M	41.9	N	dive	5 min	5.1	-	-	3.53	Y	0.151408	3.61356	-	-	7.37	200	7.19
	2021-11-29	ringed seal	NOA0010311	Pimniq	ASLC	90	M	41.8	N	dive	5 min	5.05	-	-	3.65	Y	0.14091	3.37106	-	-	6.88	200	7.04
	2021-12-01	ringed seal	NOA0010311	Pimniq	ASLC	91	M	41.6	N	dive	5 min	5.07	-	-	4.03	Y	0.123004	2.95682	-	-	7.45	200	5.37
	2021-12-03	ringed seal	NOA0010311	Pimniq	ASLC	91	M	41.6	N	dive	5 min	5.02	-	-	3.75	Y	0.135251	3.25122	-	-	7.57	200	7.4
	2021-12-06	ringed seal	NOA0010311	Pimniq	ASLC	91	M	41.9	N	rest	-	-	-	-	-	Y	0.195588	4.66797	-	-	10.2	150	5.38
	2021-12-08	ringed seal	NOA0010311	Pimniq	ASLC	91	M	41.6	N	dive	7 min	7.02	-	-	5.61	Y	0.161863	3.89095	-	-	7.47	200	6.55
	2021-12-10	ringed seal	NOA0010311	Pimniq	ASLC	91	M	41.6	N	dive	7 min	7	-	-	4.28	Y	0.138927	3.33959	-	-	8.12	200	5.98
	2021-12-13	ringed seal	NOA0010311	Pimniq	ASLC	91	M	41.6	N	dive	7 min	7.12	-	-	5.33	Y	0.147916	3.55568	-	-	7.58	200	6.63
	2021-12-16	ringed seal	NOA0010311	Pimniq	ASLC	91	M	41.6	N	dive	7 min	7.05	-	-	3.47	Y	0.146318	3.51727	-	-	7.82	200	6.06
	2021-12-19	ringed seal	NOA0010311	Pimniq	ASLC	91	M	41.5	N	dive	7 min	7.08	-	-	4.76	Y	0.190331	4.58629	-	-	7.97	200	6.07
	2022-01-20	ringed seal	NOA0010311	Pimniq	ASLC	92	M	42	N	rest	-	-	-	-	-	Y	0.181052	4.31077	-	-	11.05	150	5.27
	2022-01-24	ringed seal	NOA0010311	Pimniq	ASLC	92	M	42	N	dive	3 min recheck	3.05	-	-	3.67	N	0.148619	3.53856	-	-	8	200	4.23
	2022-02-11	ringed seal	NOA0010311	Pimniq	ASLC	92	M	41.9	N	dive	3 min recheck	3.03	-	-	3.6	N	0.147875	3.52924	-	-	8.35	200	4.71
	2022-02-17	ringed seal	NOA0010311	Pimniq	ASLC	92	M	41.9	N	dive	3 min recheck	3.05	-	-	3.93	N	0.154342	3.68359	-	-	7.9	200	5.22
	2022-02-24	ringed seal	NOA0010311	Pimniq	ASLC	92	M	41.9	N	rest	-	-	-	-	-	Y	0.196811	4.69772	-	-	9.17	150	4.77
	2022-10-31	ringed seal	NOA0010311	Pimniq	ASLC	102	M	42.8	N	swim	-	2.31667	179.389	1.291	3.9	Y	0.521141	12.1762	0.157193	3.15959	7.53333	200	8.31
	2022-11-08	ringed seal	NOA0010311	Pimniq	ASLC	103	M	44.3	N	swim	-	2.43333	181	1.24	4.3	Y	0.502892	11.352	0.15258	3.06686	7.75	200	8.52
	2022-11-12	ringed seal	NOA0010311	Pimniq	ASLC	103	M	44.3	N	swim	-	2.5	180.1	1.2	3.6	Y	0.438441	9.89709	0.13746	2.76294	9.35	200	8.49
	2022-11-28	ringed seal	NOA0010311	Pimniq	ASLC	103	M	45.5	N	swim	-	2.95	n/a	n/a	3.55	Y	0.397726	8.74123	-	-	7.16667	200	7.48
	2022-12-02	ringed seal	NOA0010311	Pimniq	ASLC	104	M	45.8	N	swim	-	3.11667	215.4	1.15	3.86667	Y	0.34408	7.51267	0.108879	2.18847	8.16667	200	7.38
	2022-12-10	ringed seal	NOA0010311	Pimniq	ASLC	104	M	45.9	N	swim	-	2.6	187.2	1.2	4.31	Y	0.38117	8.30436	0.115338	2.3183	7.91667	200	6.95
	2022-09-03	ringed seal	NOA0010311	Pimniq	ASLC	100	M	42.4	N	rest	-	-	-	-	-	Y	0.216081	5.09625	-	-	10.0833	150	6.44
	2022-10-11	ringed seal	NOA0010311	Pimniq	ASLC	101	M	42.1	N	rest	-	-	-	-	-	Y	0.164693	3.91195	-	-	10.0833	150	7.1
	2022-11-06	ringed seal	NOA0010311	Pimniq	ASLC	102	M	43.9	N	rest	-	-	-	-	-	Y	0.205884	4.68984	-	-	9.91667	150	7.64
	2022-12-06	ringed seal	NOA0010311	Pimniq	ASLC	103	M	45.9	N	rest	-	-	-	-	-	Y	0.206921	4.50808	-	-	9.81667	150	7.74
	2023-01-03	ringed seal	NOA0010311	Pimniq	ASLC	104	M	45.5	N	rest	-	-	-	-	-	Y	0.185144	4.06911	-	-	8.76667	150	5.65
	2021-10-14	spotted seal	NOA0010310	Kunik	ASLC	76	M	71.2	N	rest	-	-	-	-	-	Y	0.306944	4.31101	-	-	11.55	200	8.66
	2021-10-26	spotted seal	NOA0010310	Kunik	ASLC	76	M	72.5	N	dive	3 min	3.02	-	-	4.61	Y	0.308147	4.25031	-	-	9.75	200	9.44
	2021-10-28	spotted seal	NOA0010310	Kunik	ASLC	76	M	73.3	N	dive	3 min	3.03	-	-	2.8	Y	0.223791	3.05309	-	-	8.2	200	9.2
	2021-11-02	spotted seal	NOA0010310	Kunik	ASLC	76	M	74	N	dive	3 min	3.03	-	-	2.62	Y	0.15418	2.08352	-	-	7.63	200	9.19
	2021-11-04	spotted seal	NOA0010310	Kunik	ASLC	77	M	73.7	N	dive	3 min	3.02	-	-	4.88	Y	0.233142	3.16339	-	-	8.52	200	9.23
	2021-11-08	spotted seal	NOA0010310	Kunik	ASLC	77	M	74.4	N	dive	3 min	3.03	-	-	2.78	Y	0.316264	4.25086	-	-	8.7	200	8.7
	2021-11-11	spotted seal	NOA0010310	Kunik	ASLC	77	M	74.5	N	rest	-	-	-	-	-	Y	0.268639	3.60589	-	-	11.68	200	8.54
	2021-11-19	spotted seal	NOA0010310	Kunik	ASLC	77	M	74.9	N	dive	5 min	5.05	-	-	3.5	Y	0.315683	4.21473	-	-	8.08	250	7.82
	2021-11-22	spotted seal	NOA0010310	Kunik	ASLC	77	M	75.5	N	dive	5 min	5.07	-	-	4.26	Y	0.250306	3.31531	-	-	7.78	250	7.58
	2021-11-24	spotted seal	NOA0010310	Kunik	ASLC	77	M	75.5	N	dive	5 min	5.03	-	-	3.33	Y	0.251079	3.32555	-	-	7.42	250	7.19
	2021-11-29	spotted seal	NOA0010310	Kunik	ASLC	77	M	76.7	N	dive	5 min	5.03	-	-	4.26	Y	0.285755	3.72562	-	-	7.73	250	7.04
	2021-12-01	spotted seal	NOA0010310	Kunik	ASLC	77	M	76.7	N	dive	5 min	5.02	-	-	2.6	Y	0.250344	3.26394	-	-	7.23	250	5.37
	2021-12-03	spotted seal	NOA0010310	Kunik	ASLC	77	M	76.7	N	rest	-	-	-	-	-	Y	0.323561	4.21853	-	-	10.7	200	7.4
	2021-12-06	spotted seal	NOA0010310	Kunik	ASLC	78	M	77.1	N	dive	7 min	6.92	-	-	4.01	Y	0.26624	3.45318	-	-	7.93	250	5.38
	2021-12-08	spotted seal	NOA0010310	Kunik	ASLC	78	M	76.7	N	dive	7 min	7.05	-	-	5.51	Y	0.2459	3.206	-	-	9.27	250	6.55
	2021-12-10	spotted seal	NOA0010310	Kunik	ASLC	78	M	76.7	N	dive	7 min	7.05	-	-	3.25	Y	0.21025	2.7412	-	-	7.72	250	5.98
	2021-12-13	spotted seal	NOA0010310	Kunik	ASLC	78	M	77.1	N	dive	7 min	7.03	-	-	3.53	Y	0.266906	3.46182	-	-	9.68	250	6.63
	2021-12-17	spotted seal	NOA0010310	Kunik	ASLC	78	M	77.3	N	dive	7 min	7.02	-	-	5.11	Y	0.312268	4.03969	-	-	8.53	250	5.37
	2021-12-19	spotted seal	NOA0010310	Kunik	ASLC	78	M	78	N	rest	-	-	-	-	-	Y	0.335683	4.30362	-	-	12.08	200	6.07
	2022-01-20	spotted seal	NOA0010310	Kunik	ASLC	79	M	81.7	N	rest	-	-	-	-	-	Y	0.356905	4.36848	-	-	11.85	200	5.27
	2022-01-24	spotted seal	NOA0010310	Kunik	ASLC	79	M	82.1	N	dive	3 min recheck	3.03	-	-	3.07	N	0.492465	5.99836	-	-	7.32	200	4.23
	2022-02-11	spotted seal	NOA0010310	Kunik	ASLC	80	M	81.5	N	dive	3 min recheck	3.05	-	-	6.08	N	0.518523	6.36224	-	-	9.62	200	4.71
	2022-02-17	spotted seal	NOA0010310	Kunik	ASLC	80	M	84.8	N	dive	3 min recheck	3.03	-	-	4.1	N	0.352512	4.15698	-	-	9.58	200	5.22
	2022-02-24	spotted seal	NOA0010310	Kunik	ASLC	80	M	86.1	N	rest	-	-	-	-	-	Y	0.35819	4.16017	-	-	10.67	200	4.77
	2022-10-11	spotted seal	NOA0010310	Kunik	ASLC	88	M	85.2	N	rest	-	-	-	-	-	Y	0.339404	3.98362	-	-	12.6167	200	7.1
	2022-11-04	spotted seal	NOA0010310	Kunik	ASLC	88	M	91.5	N	rest	-	-	-	-	-	Y	0.419262	4.5821	-	-	11.55	200	7.35
	2022-12-03	spotted seal	NOA0010310	Kunik	ASLC	89	M	99.3	N	swim	-	2.53333	194.97	1.27431	3.73333	Y	1.26483	12.7374	0.166592	3.34851	11	250	7.67
	2022-12-06	spotted seal	NOA0010310	Kunik	ASLC	90	M	100	N	rest	-	-	-	-	-	Y	0.350452	3.50452	-	-	11.3167	200	7.74
	2022-12-11	spotted seal	NOA0010310	Kunik	ASLC	90	M	100	N	swim	-	2.85	208.839	1.21418	3.28333	Y	0.892801	8.92801	0.122552	2.46329	9.86667	250	6.93
	2022-12-16	spotted seal	NOA0010310	Kunik	ASLC	90	M	101.1	N	swim	-	2.51667	189.693	1.25625	5.03	Y	1.32553	13.111	0.173945	3.49629	11.0333	250	7.15
	2022-12-20	spotted seal	NOA0010310	Kunik	ASLC	90	M	101.4	N	swim	-	2.73333	208.878	1.27364	4.26	Y	1.57949	15.5769	0.203836	4.0971	11.8667	250	6.72
	2022-12-23	spotted seal	NOA0010310	Kunik	ASLC	90	M	101.4	N	rest	-	-	-	-	-	Y	0.3487	3.43886	-	-	12.55	200	6.66
	2022-12-27	spotted seal	NOA0010310	Kunik	ASLC	90	M	101.9	N	swim	-	2.73333	207.136	1.271	5.08	Y	1.48486	14.5717	0.191079	3.84069	10.4833	250	5.23
	2022-12-31	spotted seal	NOA0010310	Kunik	ASLC	90	M	102.2	N	swim	-	2.71667	208.878	1.28146	3.5	Y	1.31738	12.8902	0.16765	3.36977	11.8333	250	6.24
	2023-01-07	spotted seal	NOA0010310	Kunik	ASLC	91	M	102.5	N	rest	-	-	-	-	-	Y	0.28568	2.78712	-	-	12.0667	200	6.44
	2021-10-14	spotted seal	NOA0010309	Sura	ASLC	83	F	66.9	N	rest	-	-	-	-	-	Y	0.284997	4.26004	-	-	10.89	200	8.66
	2021-10-26	spotted seal	NOA0010309	Sura	ASLC	83	F	67	N	dive	3 min	3.02	-	-	3.42	Y	0.21186	3.16209	-	-	8.33	200	9.44
	2021-10-28	spotted seal	NOA0010309	Sura	ASLC	83	F	68.1	N	dive	3 min	3.02	-	-	2.75	Y	0.173107	2.54195	-	-	9.28	200	9.2
	2021-11-02	spotted seal	NOA0010309	Sura	ASLC	83	F	68.4	N	dive	3 min	3.02	-	-	2.87	Y	0.20939	3.06125	-	-	8.17	200	9.19
	2021-11-04	spotted seal	NOA0010309	Sura	ASLC	83	F	68.2	N	dive	3 min	3.05	-	-	4.16	Y	0.229335	3.36268	-	-	8.85	200	9.23
	2021-11-08	spotted seal	NOA0010309	Sura	ASLC	83	F	68.5	N	dive	3 min	3.05	-	-	1.9	Y	0.121948	1.78026	-	-	8.88	200	8.7
	2021-11-11	spotted seal	NOA0010309	Sura	ASLC	83	F	68.6	N	rest	-	-	-	-	-	Y	0.245927	3.58494	-	-	10.67	200	8.54
	2021-11-19	spotted seal	NOA0010309	Sura	ASLC	84	F	69.2	N	dive	5 min	5.03	-	-	3.28	Y	0.34112	4.92948	-	-	7.47	250	7.82
	2021-11-22	spotted seal	NOA0010309	Sura	ASLC	84	F	69.2	N	dive	5 min	5.05	-	-	5	Y	0.237711	3.43513	-	-	8.18	250	7.58
	2021-11-24	spotted seal	NOA0010309	Sura	ASLC	84	F	69.3	N	dive	5 min	5.05	-	-	6.08	Y	0.276734	3.99327	-	-	9.08	250	7.19
	2021-11-29	spotted seal	NOA0010309	Sura	ASLC	84	F	69.8	N	dive	5 min	5.03	-	-	3.6	Y	0.209601	3.00289	-	-	7.77	250	7.04
	2021-12-01	spotted seal	NOA0010309	Sura	ASLC	84	F	69.3	N	dive	5 min	5.07	-	-	3.38	Y	0.293413	4.23395	-	-	7.95	250	5.37
	2021-12-03	spotted seal	NOA0010309	Sura	ASLC	84	F	69.3	N	rest	-	-	-	-	-	Y	0.272565	3.93312	-	-	10.65	200	7.4
	2021-12-06	spotted seal	NOA0010309	Sura	ASLC	84	F	69.9	N	dive	7 min	7.02	-	-	3.28	Y	0.169442	2.42406	-	-	7.82	250	5.38
	2021-12-08	spotted seal	NOA0010309	Sura	ASLC	84	F	69.7	N	dive	7 min	7.02	-	-	4.38	Y	0.175774	2.52186	-	-	10.05	250	6.55
	2021-12-10	spotted seal	NOA0010309	Sura	ASLC	84	F	69.7	N	dive	7 min	7.07	-	-	4.31	Y	0.225107	3.22966	-	-	8.48	250	5.98
	2021-12-13	spotted seal	NOA0010309	Sura	ASLC	84	F	70.1	N	dive	7 min	7.03	-	-	4.25	Y	0.224602	3.20402	-	-	8.03	250	6.63
	2021-12-17	spotted seal	NOA0010309	Sura	ASLC	85	F	70	N	dive	7 min	7.03	-	-	5.05	Y	0.231966	3.31381	-	-	8.5	250	5.37
	2021-12-19	spotted seal	NOA0010309	Sura	ASLC	85	F	70.5	N	rest	-	-	-	-	-	Y	0.256821	3.64284	-	-	11.77	200	6.07
	2022-01-20	spotted seal	NOA0010309	Sura	ASLC	86	F	72.7	N	rest	-	-	-	-	-	Y	0.220286	3.03007	-	-	10.83	200	5.27
	2022-01-24	spotted seal	NOA0010309	Sura	ASLC	86	F	72.7	N	dive	3 min recheck	2.98	-	-	5.45	N	0.371519	5.1103	-	-	8.7	200	4.23
	2022-02-11	spotted seal	NOA0010309	Sura	ASLC	86	F	74.2	N	dive	3 min recheck	3.03	-	-	3.87	N	0.306446	4.13	-	-	8.15	200	4.71
	2022-02-17	spotted seal	NOA0010309	Sura	ASLC	87	F	73.5	N	dive	3 min recheck	3.03	-	-	4.53	N	0.269509	3.66678	-	-	10.2	200	5.22
	2022-02-24	spotted seal	NOA0010309	Sura	ASLC	87	F	73.9	N	rest	-	-	-	-	-	Y	0.25161	3.40474	-	-	11.65	200	4.77
	2022-09-03	spotted seal	NOA0010309	Sura	ASLC	94	F	71.8	N	rest	-	-	-	-	-	Y	0.27737	3.86309	-	-	12.0333	200	6.44
	2022-10-11	spotted seal	NOA0010309	Sura	ASLC	95	F	79.6	N	rest	-	-	-	-	-	Y	0.349427	4.38979	-	-	11.2	200	7.1
	2022-10-25	spotted seal	NOA0010309	Sura	ASLC	96	F	83.4	N	swim	-	2.35	220.95	1.56	4.38	Y	1.36904	16.4153	0.175378	3.53509	11.8667	250	8.38
	2022-11-06	spotted seal	NOA0010309	Sura	ASLC	96	F	87.5	N	rest	-	-	-	-	-	Y	0.329933	3.77066	-	-	10.4333	200	7.64
	2022-11-15	spotted seal	NOA0010309	Sura	ASLC	97	F	89.6	N	swim	-	2.5	222.578	1.474	3.3	Y	1.27313	14.2091	0.160664	3.22934	10.8333	250	8.15
	2022-11-28	spotted seal	NOA0010309	Sura	ASLC	97	F	91.5	N	swim	-	2.76667	222.578	1.349	3.75	Y	1.12155	12.2574	0.151438	3.0439	10.8667	250	7.48
	2022-12-02	spotted seal	NOA0010309	Sura	ASLC	97	F	91.5	N	swim	-	2.65	229.518	1.444	4.8	Y	1.67207	18.274	0.210919	4.23947	11.7833	250	7.38
	2022-12-06	spotted seal	NOA0010309	Sura	ASLC	97	F	92.2	N	swim	-	2.66667	249.978	1.562	5.03	Y	1.66633	18.073	0.192841	3.78761	12.1	250	7.74
	2022-12-10	spotted seal	NOA0010309	Sura	ASLC	97	F	92.6	N	swim	-	2.56667	222.578	1.455	3.43333	Y	1.21322	13.1017	0.150077	3.01654	11.5833	250	6.95
	2022-12-20	spotted seal	NOA0010309	Sura	ASLC	98	F	94.5	N	rest	-	-	-	-	-	Y	0.273759	2.89692	-	-	12.35	200	6.72
	2023-01-07	spotted seal	NOA0010309	Sura	ASLC	98	F	95.5	N	rest	-	-	-	-	-	Y	0.266397	2.7895	-	-	12.2667	200	6.44
	2021-10-14	spotted seal	NOA0006674	Tunu	ASLC	138	M	73.5	N	rest	-	-	-	-	-	Y	0.303055	4.12319	-	-	11.62	200	8.87
	2021-10-25	spotted seal	NOA0006674	Tunu	ASLC	138	M	74.2	N	dive	3 min	3.42	-	-	2.75	Y	0.223159	3.00754	-	-	11.63	200	10.22
	2021-11-01	spotted seal	NOA0006674	Tunu	ASLC	138	M	74.4	N	dive	3 min	3.23	-	-	4	Y	0.205475	2.76176	-	-	11.12	200	9.36
	2021-11-09	spotted seal	NOA0006674	Tunu	ASLC	139	M	74.6	N	dive	3 min	3.22	-	-	2.92	Y	0.192114	2.57525	-	-	8.37	20	9.34
	2021-11-18	spotted seal	NOA0006674	Tunu	ASLC	139	M	73.9	N	dive	3 min	3.2	-	-	1.97	Y	0.161803	2.18949	-	-	8.43	200	8.72
	2021-11-26	spotted seal	NOA0006674	Tunu	ASLC	139	M	74	N	dive	5 min	3.17	-	-	4.48	Y	0.261933	3.53963	-	-	7.73	200	8.15
	2021-11-30	spotted seal	NOA0006674	Tunu	ASLC	139	M	74.5	N	rest	-	-	-	-	-	Y	0.316936	4.25418	-	-	11.25	200	6.86
	2021-12-02	spotted seal	NOA0006674	Tunu	ASLC	139	M	74.4	N	dive	5 min	5.13	-	-	2.92	Y	0.181415	2.43837	-	-	8.92	250	6.48
	2021-12-07	spotted seal	NOA0006674	Tunu	ASLC	140	M	73.6	N	dive	5 min	5.13	-	-	6.38	Y	0.261666	3.55524	-	-	10.18	250	5.72
	2021-12-09	spotted seal	NOA0006674	Tunu	ASLC	140	M	74.4	N	dive	5 min	5.27	-	-	3.33	Y	0.205542	2.76266	-	-	10.83	250	6.41
	2021-12-14	spotted seal	NOA0006674	Tunu	ASLC	140	M	73	N	dive	5 min	5.15	-	-	5.33	Y	0.264675	3.62569	-	-	10.53	250	6.76
	2021-12-16	spotted seal	NOA0006674	Tunu	ASLC	140	M	74.5	N	dive	5 min	5.15	-	-	3.37	Y	0.204347	2.74291	-	-	10.07	250	6.56
	2022-01-25	spotted seal	NOA0006674	Tunu	ASLC	141	M	76.8	N	rest	-	-	-	-	-	Y	0.341086	4.44122	-	-	9.77	200	4.53
	2022-02-04	spotted seal	NOA0006674	Tunu	ASLC	142	M	76.5	N	dive	7 min	7.15	-	-	2.88	Y	0.326603	4.26932	-	-	8.6	250	4.79
	2022-02-07	spotted seal	NOA0006674	Tunu	ASLC	142	M	76.9	N	dive	7 min	7.12	-	-	3.33	Y	0.285209	3.70882	-	-	8.57	250	5.13
	2022-02-10	spotted seal	NOA0006674	Tunu	ASLC	142	M	76.9	N	dive	7 min	7.22	-	-	3.63	Y	0.200465	2.60682	-	-	9.2	250	4.95
	2022-02-15	spotted seal	NOA0006674	Tunu	ASLC	142	M	76.2	N	dive	7 min	7.1	-	-	2.75	Y	0.282573	3.7083	-	-	9.95	250	5.05
	2022-03-08	spotted seal	NOA0006674	Tunu	ASLC	143	M	75.9	N	rest	-	-	-	-	-	Y	0.341695	4.50191	-	-	10.88	200	n/a
	2022-03-11	spotted seal	NOA0006674	Tunu	ASLC	143	M	75.6	N	dive	7 min	7.17	-	-	3.33	Y	0.266633	3.52689	-	-	8.8	250	4.818
	2022-03-16	spotted seal	NOA0006674	Tunu	ASLC	143	M	73.6	N	dive	3 min recheck	3.2	-	-	3.87	N	0.237018	3.22035	-	-	8.9	200	4.73
	2022-03-17	spotted seal	NOA0006674	Tunu	ASLC	143	M	73.6	N	dive	3 min recheck	3.22	-	-	3.63	N	0.294659	4.00351	-	-	9.55	200	4.57
	2022-03-18	spotted seal	NOA0006674	Tunu	ASLC	143	M	74.1	N	dive	3 min recheck	3.22	-	-	2.95	N	0.313076	4.22504	-	-	7.67	200	4.55
	2022-03-22	spotted seal	NOA0006674	Tunu	ASLC	143	M	75.3	N	dive	3 min recheck	3.22	-	-	3.63	N	0.160976	2.1378	-	-	9.37	200	4.66
	2022-04-05	spotted seal	NOA0006674	Tunu	ASLC	144	M	79.2	N	rest	-	-	-	-	-	Y	0.37756	4.76717	-	-	11.82	200	5.1
	2022-09-03	spotted seal	NOA0006674	Tunu	ASLC	148	M	82.6	N	rest	-	-	-	-	-	Y	0.331468	4.01293	-	-	11.8167	200	6.44
	2022-10-11	spotted seal	NOA0006674	Tunu	ASLC	150	M	88.5	N	rest	-	-	-	-	-	Y	0.360788	4.0767	-	-	12.8833	200	7.1
	2022-10-21	spotted seal	NOA0006674	Tunu	ASLC	150	M	90.4	N	swim	-	2.38	205.476	1.447	4.66	Y	1.42056	15.7141	0.180997	3.63803	10.75	250	8.4
	2022-10-25	spotted seal	NOA0006674	Tunu	ASLC	150	M	91.9	N	swim	-	2.28	n/a	n/a	4.93	Y	0.941344	10.2431	n/a	n/a	12.1167	250	8.38
	2022-10-31	spotted seal	NOA0006674	Tunu	ASLC	150	M	92.8	N	swim	-	2.38	183.205	1.281	2.92	Y	0.877085	9.45134	0.122968	2.47166	12.55	250	8.31
	2022-11-04	spotted seal	NOA0006674	Tunu	ASLC	151	M	94.9	N	rest	-	-	-	-	-	Y	0.342344	3.60742	-	-	12.8667	200	7.35
	2022-11-08	spotted seal	NOA0006674	Tunu	ASLC	151	M	96.1	N	swim	-	2.88	213.855	1.236	3.23333	Y	0.869811	9.0511	0.122048	2.45317	11.35	250	8.52
	2022-11-15	spotted seal	NOA0006674	Tunu	ASLC	151	M	97.2	N	swim	-	2.97	244.905	1.384	5.15	Y	1.47582	15.1833	0.182844	3.67516	12.45	250	8.15
	2022-12-03	spotted seal	NOA0006674	Tunu	ASLC	152	M	99	N	swim	-	2.95	214.428	1.218	3.38333	Y	0.976289	9.86151	0.134941	2.71232	11.2167	250	7.67
	2022-12-16	spotted seal	NOA0006674	Tunu	ASLC	153	M	99.7	N	rest	-	-	-	-	-	Y	0.332502	3.33503	-	-	11.4333	200	7.15
	2022-12-23	spotted seal	NOA0006674	Tunu	ASLC	153	M	100.1	N	rest	-	-	-	-	-	Y	0.405115	4.0471	-	-	11.5167	200	6.66

## Sheet: Session Data KEY
	Session Data Key
	DATE	trial date (year-month-date)
	SPECIES	bearded seal (Erignathus barbatus), ringed seal (Pusa hispida), or spotted seal (Phoca largha)
	INDIVIDUAL	uniqe identifying information: Federal NOAA ID number and name for each seal
	SITE	LML (Long Marine Laboratory, Santa Cruz, CA) or ASLC (Alaska SeaLife Center, Seward, AK)
	AGE	individual's age in months; all seals are adults ≥ 5 y
	SEX	male (M) or female (F)
	MASS (kg)	body mass in kilograms
	MOLT STATUS	molting (Y) or non-molting (N); % new coat reported for molting trials
	ACTIVITY	rest, (stationary) dive, or (submerged) swim
	DIVE CONDTION	dive interval of 3, 5, or 7 min or 3 min post-study recheck
	ACTIVITY DURATION (min)	duration of dive or swim immediately prior to entering metabolic dome
	SWIM DISTANCE (m)	swim distance calculated by video analysis
	SWIM SPEED (m s-1 )	swim speed calculated by video analysis
	TIME TO RECOVERY (min)	time until metabolic trace reached equilibrium, marking the end of the individual's recovery from activity
	ABSOLUTE METABOLIC RATE (L O2 min-1)	absolute VO2, or volume of oxygen consumed, per minute during activity
	MASS-SPECIFIC METABOLIC RATE (ml O2 min-1 kg-1)	absolute VO2, or volume of oxygen consumed, per minute scaled to body mass during activity
	COST OF TRANSPORT (ml O2 kg-1 m-1)	energetic cost of transport (swimming) , calculated as mass-specific metabolic rate in ml O2 divided by swim speed
	COST OF TRANSPORT (J kg-1 m-1)	energetic cost of transport (swimming), calculated as mass-specific metabolic in Joules rate divided by swim speed
	DOME DURATION (min)	duration of measurement interval in the metabolic dome
	FLOW RATE (L min-1)	set air flow rate determined by individual and activity
	WATER TEMPERATURE (℃)	pool water temperature
	Ethics/authorizations: Research authorization granted by the United States National Marine Fisheries Service under marine mammal research permits 18902 & 23554, with expressed support from the the Ice Seal Committee, an Alaska Native co-management organization. Study protocols approved by the Institutional Animal Care and Use Committees at the University of California Santa Cruz and the Alaska Se…
